# Supplementary material for: Rapid transmission and tight bottlenecks constrain the evolution of highly transmissible SARS-CoV-2 variants
Source: Nat Commun. 2023 Jan 17;14:272. doi: 10.1038/s41467-023-36001-5 (PMC9844183; doi:10.1038/s41467-023-36001-5)
Supplement: Supplementary file 4 — Data 1, Data 2, Data 3, Data 4 [file 41467_2023_36001_MOESM4_ESM.xlsx]

## Sheet: Supplementary Data 1
Household	Household size	Possible transmission pairs	Transmission pairs included in bottleneck estimates	Transmission pairs included in bottleneck estimates - merged reads
HH1	2	1	0	1
HH5	2	1	1	1
HH6	2	2	1	2
HH7	2	1	1	1
HH8	3	6	2	4
HH9	2	1	1	1
HH10	3	6	6	6
HH12	2	1	1	1
HH13	2	1	1	1
HH14	2	2	1	1
HH15	2	1	1	1
HH16	4	12	3	3
HH17	4	12	9	12
HH18	3	4	3	3
HH19	3	6	4	4
HH46	2	1	1	1
HH21	3	4	4	4
HH22	2	1	1	1
HH23	2	1	1	1
HH24	3	4	2	4
HH25.1	2	1	0	0
HH25.2	2	1	0	0
HH27	2	1	0	0
HH29	4	9	2	2
HH32.1	2	2	0	0
HH33	2	4	2	2
HH34	3	4	1	2
HH35	2	1	1	1
HH37	2	1	1	1
HH38	3	4	2	3
HH39	4	9	4	4
HH40	2	1	1	1
HH41	3	4	1	3
HH42	2	2	1	1
HH44	3	4	2	4
HH45	3	6	0	2
HH36	3	6	0	2
HH43	2	1	0	0
HH28	2	2	2	2

## Sheet: Supplementary Data 2
Bottleneck size	Lower 95% CI	Upper 95% CI	Clade	Transmission pair	Donor Sample ID	Recipient Sample ID
1	1	1	Non-VOC	HH5	009	010
1	1	200	Non-VOC	HH6_B	012	011
1	1	18	Non-VOC	HH7	013	014
1	1	200	Non-VOC	HH8_E	017	015
1	1	200	Non-VOC	HH8_F	017	016
1	1	14	Non-VOC	HH9	018	019
6	2	30	Non-VOC	HH10_A	020	021
4	2	13	Non-VOC	HH10_B	020	022
6	2	30	Non-VOC	HH10_C	021	020
2	2	5	Non-VOC	HH10_D	021	022
2	2	5	Non-VOC	HH10_E	022	021
4	2	13	Non-VOC	HH10_F	022	020
1	1	9	Non-VOC	HH18_A	041	042
1	1	9	Non-VOC	HH18_B	041	043
1	1	61	Non-VOC	HH18_C	042	043
1	1	2	Alpha	HH12	025	026
1	1	200	Alpha	HH13	027	028
1	1	1	Alpha	HH15	031	032
1	1	108	Alpha	HH16_G	035	033
1	1	108	Alpha	HH16_H	035	034
1	1	108	Alpha	HH16_I	035	036
1	1	2	Alpha	HH17_D	038	037
1	1	2	Alpha	HH17_E	038	039
1	1	2	Alpha	HH17_F	038	040
1	1	26	Alpha	HH17_G	039	037
1	1	26	Alpha	HH17_H	039	038
1	1	26	Alpha	HH17_I	039	040
1	1	2	Alpha	HH17_J	040	037
1	1	2	Alpha	HH17_K	040	038
1	1	2	Alpha	HH17_L	040	039
1	1	4	Alpha	HH19_A	044	045
1	1	4	Alpha	HH19_B	044	046
1	1	1	Alpha	HH19_E	046	044
1	1	1	Alpha	HH19_F	046	045
1	1	7	Gamma	HH14_A	029	030
1	1	11	Delta	HH46	111	112
1	1	52	Delta	HH21_A	049	050
1	1	52	Delta	HH21_B	049	051
1	1	200	Delta	HH21_C	050	051
1	1	200	Delta	HH21_D	051	050
1	1	1	Delta	HH22	052	053
1	1	22	Delta	HH24_A	056	057
1	1	22	Delta	HH24_B	056	058
1	1	46	Delta	HH25.1	062	059
1	1	4	Delta	HH37	087	088
1	1	200	Delta	HH40	096	097
1	1	75	Delta	HH42_B	102	101
1	1	1	Omicron	HH23	054	055
1	1	200	Omicron	HH28_A	067	068
1	1	7	Omicron	HH28_B	068	067
1	1	113	Omicron	HH30_H	072	069
1	1	113	Omicron	HH30_I	072	070
1	1	25	Omicron	HH33	077	078
1	1	1	Omicron	HH34_D	081	080
1	1	1	Omicron	HH35	083	082
1	1	3	Omicron	HH38_A	090	091
1	1	3	Omicron	HH38_B	090	089
1	1	1	Omicron	HH39_F	094	093
1	1	200	Omicron	HH39_G	094	095
1	1	5	Omicron	HH39_H	095	093
1	1	5	Omicron	HH39_I	095	094
1	1	200	Omicron	HH41_D	100	099
1	1	1	Omicron	HH44_C	106	107
1	1	200	Omicron	HH44_D	107	106

## Sheet: Supplementary Data 3
Bottleneck size	Lower 95% CI	Upper 95% CI	Clade	Transmission pair	Donor Sample ID	Recipient Sample ID
1	1	200	Non-VOC	HH1	001	002
1	1	1	Non-VOC	HH5	009	010
1	1	78	Non-VOC	HH4_A	007	008
1	1	200	Non-VOC	HH6_A	011	012
1	1	200	Non-VOC	HH6_B	012	011
1	1	200	Non-VOC	HH7	013	014
1	1	200	Non-VOC	HH8_A	015	016
1	1	200	Non-VOC	HH8_B	015	017
1	1	200	Non-VOC	HH8_E	017	015
1	1	200	Non-VOC	HH8_F	017	016
1	1	14	Non-VOC	HH9	018	019
6	2	31	Non-VOC	HH10_A	020	021
4	2	13	Non-VOC	HH10_B	020	022
6	2	31	Non-VOC	HH10_C	021	020
2	2	5	Non-VOC	HH10_D	021	022
2	2	5	Non-VOC	HH10_E	022	021
4	2	13	Non-VOC	HH10_F	022	020
1	1	9	Non-VOC	HH18_A	041	042
1	1	9	Non-VOC	HH18_B	041	043
1	1	61	Non-VOC	HH18_C	042	043
1	1	1	Alpha	HH12	025	026
1	1	1	Alpha	HH13	027	028
1	1	1	Alpha	HH15	031	032
1	1	95	Alpha	HH16_G	035	033
1	1	95	Alpha	HH16_H	035	034
1	1	95	Alpha	HH16_I	035	036
1	1	200	Alpha	HH17_A	037	038
1	1	200	Alpha	HH17_B	037	039
1	1	200	Alpha	HH17_C	037	040
1	1	52	Alpha	HH17_D	038	037
1	1	52	Alpha	HH17_E	038	039
1	1	52	Alpha	HH17_F	038	040
1	1	30	Alpha	HH17_G	039	037
1	1	30	Alpha	HH17_H	039	038
1	1	30	Alpha	HH17_I	039	040
1	1	2	Alpha	HH17_J	040	037
1	1	2	Alpha	HH17_K	040	038
1	1	2	Alpha	HH17_L	040	039
1	1	4	Alpha	HH19_A	044	045
1	1	4	Alpha	HH19_B	044	046
1	1	1	Alpha	HH19_E	046	044
1	1	1	Alpha	HH19_F	046	045
1	1	7	Gamma	HH14_A	029	030
1	1	11	Delta	HH46	111	112
1	1	2	Delta	HH20	047	048
1	1	83	Delta	HH21_A	049	050
1	1	83	Delta	HH21_B	049	051
1	1	200	Delta	HH21_C	050	051
1	1	2	Delta	HH21_D	051	050
1	1	1	Delta	HH22	052	053
1	1	22	Delta	HH24_A	056	057
1	1	22	Delta	HH24_B	056	058
1	1	200	Delta	HH24_D	058	057
1	1	24	Delta	HH25.1	062	059
1	1	200	Delta	HH37	087	088
1	1	200	Delta	HH40	096	097
1	1	2	Delta	HH42_B	102	101
1	1	1	Omicron	HH23	054	055
1	1	200	Omicron	HH28_A	067	068
1	1	7	Omicron	HH28_B	068	067
1	1	106	Omicron	HH30_H	072	069
1	1	106	Omicron	HH30_I	072	070
1	1	1	Omicron	HH33	077	078
1	1	200	Omicron	HH34_C	079	080
1	1	1	Omicron	HH34_D	081	080
1	1	1	Omicron	HH35	083	082
1	1	1	Omicron	HH36_A	084	085
1	1	1	Omicron	HH36_B	084	086
1	1	3	Omicron	HH38_A	090	091
1	1	3	Omicron	HH38_B	090	089
1	1	1	Omicron	HH38_D	089	091
1	1	1	Omicron	HH39_F	094	093
1	1	200	Omicron	HH39_G	094	095
1	1	6	Omicron	HH39_H	095	093
1	1	6	Omicron	HH39_I	095	094
1	1	47	Omicron	HH41_A	098	099
1	1	47	Omicron	HH41_B	098	100
1	1	43	Omicron	HH41_D	100	099
1	1	1	Omicron	HH44_A	105	106
1	1	1	Omicron	HH44_B	105	107
1	1	1	Omicron	HH44_C	106	107
1	1	200	Omicron	HH44_D	107	106
1	1	1	Omicron	HH45_C	109	108
1	1	1	Omicron	HH45_D	109	110

## Sheet: Supplementary Data 4
CHROM	POS	ID	REF	ALT	QUAL	FILTER	INFO
MN908947.3	1	.	A	.	.	mask	SUB=NDM;EXC=seq_end
MN908947.3	2	.	T	.	.	mask	SUB=NDM;EXC=seq_end
MN908947.3	3	.	T	.	.	mask	SUB=NDM;EXC=seq_end
MN908947.3	4	.	A	.	.	mask	SUB=NDM;EXC=seq_end
MN908947.3	5	.	A	.	.	mask	SUB=NDM;EXC=seq_end
MN908947.3	6	.	A	.	.	mask	SUB=NDM;EXC=seq_end
MN908947.3	7	.	G	.	.	mask	SUB=NDM;EXC=seq_end
MN908947.3	8	.	G	.	.	mask	SUB=NDM;EXC=seq_end
MN908947.3	9	.	T	.	.	mask	SUB=NDM;EXC=seq_end
MN908947.3	10	.	T	.	.	mask	SUB=NDM;EXC=seq_end
MN908947.3	11	.	T	.	.	mask	SUB=NDM;EXC=seq_end
MN908947.3	12	.	A	.	.	mask	SUB=NDM;EXC=seq_end
MN908947.3	13	.	T	.	.	mask	SUB=NDM;EXC=seq_end
MN908947.3	14	.	A	.	.	mask	SUB=NDM;EXC=seq_end
MN908947.3	15	.	C	.	.	mask	SUB=NDM;EXC=seq_end
MN908947.3	16	.	C	.	.	mask	SUB=NDM;EXC=seq_end
MN908947.3	17	.	T	.	.	mask	SUB=NDM;EXC=seq_end
MN908947.3	18	.	T	.	.	mask	SUB=NDM;EXC=seq_end
MN908947.3	19	.	C	.	.	mask	SUB=NDM;EXC=seq_end
MN908947.3	20	.	C	.	.	mask	SUB=NDM;EXC=seq_end
MN908947.3	21	.	C	.	.	mask	SUB=NDM;EXC=seq_end
MN908947.3	22	.	A	.	.	mask	SUB=NDM;EXC=seq_end
MN908947.3	23	.	G	.	.	mask	SUB=NDM;EXC=seq_end
MN908947.3	24	.	G	.	.	mask	SUB=NDM;EXC=seq_end
MN908947.3	25	.	T	.	.	mask	SUB=NDM;EXC=seq_end
MN908947.3	26	.	A	.	.	mask	SUB=NDM;EXC=seq_end
MN908947.3	27	.	A	.	.	mask	SUB=NDM;EXC=seq_end
MN908947.3	28	.	C	.	.	mask	SUB=NDM;EXC=seq_end
MN908947.3	29	.	A	.	.	mask	SUB=NDM;EXC=seq_end
MN908947.3	30	.	A	.	.	mask	SUB=NDM;EXC=seq_end
MN908947.3	31	.	A	.	.	mask	SUB=NDM;EXC=seq_end
MN908947.3	32	.	C	.	.	mask	SUB=NDM;EXC=seq_end
MN908947.3	33	.	C	.	.	mask	SUB=NDM;EXC=seq_end
MN908947.3	34	.	A	.	.	mask	SUB=NDM;EXC=seq_end
MN908947.3	35	.	A	.	.	mask	SUB=NDM;EXC=seq_end
MN908947.3	36	.	C	.	.	mask	SUB=NDM;EXC=seq_end
MN908947.3	37	.	C	.	.	mask	SUB=NDM;EXC=seq_end
MN908947.3	38	.	A	.	.	mask	SUB=NDM;EXC=seq_end
MN908947.3	39	.	A	.	.	mask	SUB=NDM;EXC=seq_end
MN908947.3	40	.	C	.	.	mask	SUB=NDM;EXC=seq_end
MN908947.3	41	.	T	.	.	mask	SUB=NDM;EXC=seq_end
MN908947.3	42	.	T	.	.	mask	SUB=NDM;EXC=seq_end
MN908947.3	43	.	T	.	.	mask	SUB=NDM;EXC=seq_end
MN908947.3	44	.	C	.	.	mask	SUB=NDM;EXC=seq_end
MN908947.3	45	.	G	.	.	mask	SUB=NDM;EXC=seq_end
MN908947.3	46	.	A	.	.	mask	SUB=NDM;EXC=seq_end
MN908947.3	47	.	T	.	.	mask	SUB=NDM;EXC=seq_end
MN908947.3	48	.	C	.	.	mask	SUB=NDM;EXC=seq_end
MN908947.3	49	.	T	.	.	mask	SUB=NDM;EXC=seq_end
MN908947.3	50	.	C	.	.	mask	SUB=NDM;EXC=seq_end
MN908947.3	51	.	T	.	.	mask	SUB=NDM;EXC=seq_end
MN908947.3	52	.	T	.	.	mask	SUB=NDM;EXC=seq_end
MN908947.3	53	.	G	.	.	mask	SUB=NDM;EXC=seq_end
MN908947.3	54	.	T	.	.	mask	SUB=NDM;EXC=seq_end
MN908947.3	55	.	A	.	.	mask	SUB=NDM;EXC=seq_end
MN908947.3	150	.	T	C,Y	.	mask	SUB=RCD;EXC=homoplasic,single_src,neighbour_linked;SRC_COUNTRY=USA;SRC_LAB=University_of_Washington;GENE=.;AA_POS=.;AA_REF=.;AA_ALT=.
MN908947.3	153	.	T	G,Y	.	mask	SUB=RCD;EXC=homoplasic,single_src,neighbour_linked;SRC_COUNTRY=USA;SRC_LAB=University_of_Washington;GENE=.;AA_POS=.;AA_REF=.;AA_ALT=.
MN908947.3	635	.	C	T,Y	.	mask	SUB=NDM,RCD;EXC=highly_ambiguous,homoplasic,narrow_src;SRC_COUNTRY=Switzerland,Australia,UK;SRC_LAB=ETH_Zurich,Doherty,COG_UK;GENE=gene-orf1ab;AA_POS=124;AA_REF=R;AA_ALT=C,X
MN908947.3	1707	.	C	A,T,Y	.	mask	SUB=RCD;EXC=highly_ambiguous,homoplasic,narrow_src;SRC_COUNTRY=India;SRC_LAB=NCDC;GENE=gene-orf1ab;AA_POS=481;AA_REF=S;AA_ALT=Y,F,X
MN908947.3	1895	.	G	K,T	.	mask	SUB=NDM,RCD;EXC=ambiguous;SRC_COUNTRY=UK;SRC_LAB=Public_Health_England;GENE=gene-orf1ab;AA_POS=544;AA_REF=V;AA_ALT=X,L
MN908947.3	2091	.	C	T,Y	.	mask	SUB=NDM;EXC=highly_ambiguous,homoplasic,narrow_src;SRC_COUNTRY=India,UK;SRC_LAB=NCDC,NU-OMICS;GENE=gene-orf1ab;AA_POS=609;AA_REF=T;AA_ALT=I,X
MN908947.3	2094	.	C	T,Y	.	mask	SUB=NDM;EXC=highly_ambiguous,narrow_src;SRC_COUNTRY=Belgium,India;SRC_LAB=KU_Leuven,NCDC;GENE=gene-orf1ab;AA_POS=610;AA_REF=S;AA_ALT=L,X
MN908947.3	2198	.	G	R,A,T	.	mask	SUB=NDM,RCD;EXC=homoplasic,ambiguous,narrow_src;SRC_COUNTRY=Netherlands;SRC_LAB=Erasmus;GENE=gene-orf1ab;AA_POS=645;AA_REF=G;AA_ALT=X,S,C
MN908947.3	2604	.	G	K,T	.	mask	SUB=RCD;EXC=homoplasic,ambiguous,single_src;SRC_COUNTRY=Australia;SRC_LAB=Doherty;GENE=gene-orf1ab;AA_POS=780;AA_REF=G;AA_ALT=X,V
MN908947.3	3145	.	G	T	.	mask	SUB=NDM,RCD;EXC=homoplasic,single_src;SRC_COUNTRY=Netherlands;SRC_LAB=Erasmus;GENE=gene-orf1ab;AA_POS=960;AA_REF=L;AA_ALT=F
MN908947.3	3564	.	G	K,T	.	mask	SUB=NDM,RCD;EXC=highly_ambiguous,highly_homoplasic,single_src;SRC_COUNTRY=Australia;SRC_LAB=VIDRL;GENE=gene-orf1ab;AA_POS=1100;AA_REF=G;AA_ALT=X,V
MN908947.3	3639	.	G	R,A	.	mask	SUB=RCD;EXC=ambiguous,homoplasic,single_src;SRC_COUNTRY=UK;SRC_LAB=Public_Health_Wales;GENE=gene-orf1ab;AA_POS=1125;AA_REF=G;AA_ALT=X,D
MN908947.3	3778	.	A	G	.	mask	SUB=RCD;EXC=homoplasic,single_src;SRC_COUNTRY=Netherlands;SRC_LAB=Erasmus;GENE=gene-orf1ab;AA_POS=1171;AA_REF=T;AA_ALT=T
MN908947.3	4050	.	A	C	.	mask	SUB=NDM,RCD;EXC=homoplasic,single_src,amended;SRC_COUNTRY=Belgium;SRC_LAB=KU_Leuven;GENE=gene-orf1ab;AA_POS=1262;AA_REF=N;AA_ALT=T
MN908947.3	4221	.	A	W,T,D	.	mask	SUB=LG;EXC=single_src,highly_homoplasic;SRC_COUNTRY=USA;SRC_LAB=University_of_Washington;GENE=gene-orf1ab;AA_POS=1319;AA_REF=K;AA_ALT=X,I,X
MN908947.3	5011	.	A	C,M	.	mask	SUB=RCD;EXC=ambiguous,homoplasic,single_src;SRC_COUNTRY=USA;SRC_LAB=Michigan_Health_Dept;GENE=gene-orf1ab;AA_POS=1582;AA_REF=Q;AA_ALT=H,X
MN908947.3	5257	.	A	W,G,M	.	mask	SUB=RCD;EXC=highly_ambiguous,single_src;SRC_COUNTRY=Switzerland;SRC_LAB=ETH_Zurich;GENE=gene-orf1ab;AA_POS=1664;AA_REF=L;AA_ALT=X,L,X
MN908947.3	5736	.	C	T,Y	.	mask	SUB=NDM,RCD;EXC=homoplasic,single_src;SRC_COUNTRY=Turkey;SRC_LAB=Ministry_of_Health;GENE=gene-orf1ab;AA_POS=1824;AA_REF=A;AA_ALT=V,X
MN908947.3	5743	.	G	T,S	.	mask	SUB=RCD;EXC=highly_ambiguous,neighbour_linked,narrow_src;SRC_COUNTRY=UK,Australia;SRC_LAB=Public_Health_England,Doherty;GENE=gene-orf1ab;AA_POS=1826;AA_REF=E;AA_ALT=D,X
MN908947.3	5744	.	T	Y	.	mask	SUB=RCD;EXC=highly_ambiguous,neighbour_linked,narrow_src;SRC_COUNTRY=UK,Australia;SRC_LAB=Public_Health_England,Doherty;GENE=gene-orf1ab;AA_POS=1827;AA_REF=Y;AA_ALT=X
MN908947.3	6167	.	G	R,K	.	mask	SUB=RCD;EXC=ambiguous,single_src;SRC_COUNTRY=Switzerland;SRC_LAB=ETH_Zurich;GENE=gene-orf1ab;AA_POS=1968;AA_REF=V;AA_ALT=X,X
MN908947.3	6255	.	C	T	.	mask	SUB=NDM,RCD;EXC=highly_homoplasic,narrow_src;SRC_COUNTRY=Netherlands,South_Africa;SRC_LAB=Erasmus,NHLS;GENE=gene-orf1ab;AA_POS=1997;AA_REF=A;AA_ALT=V
MN908947.3	6869	.	A	W,T	.	mask	SUB=NDM,RCD;EXC=ambiguous,homoplasic,single_src;SRC_COUNTRY=Italy;SRC_LAB=IZSAM;GENE=gene-orf1ab;AA_POS=2202;AA_REF=T;AA_ALT=X,S
MN908947.3	6874	.	T	C,G,Y	.	mask	SUB=LG;EXC=single_src,highly_homoplasic;SRC_COUNTRY=Russia;SRC_LAB=WHO_Russia;GENE=gene-orf1ab;AA_POS=2203;AA_REF=V;AA_ALT=V,V,V
MN908947.3	8022	.	T	K,C,G	.	mask	SUB=NDM,RCD;EXC=highly_ambiguous,highly_homoplasic,narrow_src;SRC_COUNTRY=India;SRC_LAB=NCDC;GENE=gene-orf1ab;AA_POS=2586;AA_REF=V;AA_ALT=X,A,G
MN908947.3	8026	.	A	W,G,T	.	mask	SUB=RCD;EXC=ambiguous,homoplasic,narrow_src;SRC_COUNTRY=South_Africa,India;SRC_LAB=NHLS,NCDC;GENE=gene-orf1ab;AA_POS=2587;AA_REF=A;AA_ALT=A,A,A
MN908947.3	8328	.	T	G	.	mask	SUB=LG;EXC=single_src,highly_homoplasic;SRC_COUNTRY=South_Africa;SRC_LAB=NICDNHLS;GENE=gene-orf1ab;AA_POS=2688;AA_REF=L;AA_ALT=R
MN908947.3	8790	.	G	K,T	.	mask	SUB=NDM,RCD;EXC=highly_ambiguous,homoplasic,single_src;SRC_COUNTRY=Australia;SRC_LAB=VIDRL;GENE=gene-orf1ab;AA_POS=2842;AA_REF=G;AA_ALT=X,V
MN908947.3	8827	.	T	W	.	mask	SUB=RCD;EXC=ambiguous,neighbour_linked;SRC_COUNTRY=Italy;SRC_LAB=IZSAM;GENE=gene-orf1ab;AA_POS=2854;AA_REF=I;AA_ALT=I
MN908947.3	8828	.	G	K,A	.	mask	SUB=RCD;EXC=ambiguous,neighbour_linked;SRC_COUNTRY=Italy;SRC_LAB=IZSAM;GENE=gene-orf1ab;AA_POS=2855;AA_REF=A;AA_ALT=X,T
MN908947.3	8886	.	T	W,C,A,Y	.	mask	SUB=LG;EXC=single_src,highly_homoplasic;SRC_COUNTRY=USA;SRC_LAB=University_of_Washington;GENE=gene-orf1ab;AA_POS=2874;AA_REF=L;AA_ALT=X,S,*,X
MN908947.3	8887	.	A	R,C,G	.	mask	SUB=LG;EXC=single_src,highly_homoplasic;SRC_COUNTRY=Russia;SRC_LAB=WHO_Russia;GENE=gene-orf1ab;AA_POS=2874;AA_REF=L;AA_ALT=L,F,L
MN908947.3	9039	.	C	M,T,Y	.	mask	SUB=NDM;EXC=ambiguous,single_src;SRC_COUNTRY=India;SRC_LAB=NCDC;GENE=gene-orf1ab;AA_POS=2925;AA_REF=A;AA_ALT=X,V,X
MN908947.3	10129	.	T	W,C,Y	.	mask	SUB=NDM,RCD;EXC=highly_ambiguous,homoplasic,single_src;SRC_COUNTRY=USA;SRC_LAB=Chan_Zuckerberg_Biohub;GENE=gene-orf1ab;AA_POS=3288;AA_REF=T;AA_ALT=T,T,T
MN908947.3	10239	.	C	A,M	.	mask	SUB=RCD;EXC=homoplasic,single_src;SRC_COUNTRY=UK;SRC_LAB=Sanger_COG_UK;GENE=gene-orf1ab;AA_POS=3325;AA_REF=S;AA_ALT=Y,X
MN908947.3	10554	.	T	A,D	.	mask	SUB=LG;EXC=single_src,highly_homoplasic;SRC_COUNTRY=USA;SRC_LAB=University_of_Washington;GENE=gene-orf1ab;AA_POS=3430;AA_REF=L;AA_ALT=*,X
MN908947.3	10716	.	A	W,G,C	.	mask	SUB=LG;EXC=single_src,highly_homoplasic;SRC_COUNTRY=Denmark;SRC_LAB=Aalborg_University;GENE=gene-orf1ab;AA_POS=3484;AA_REF=N;AA_ALT=X,S,T
MN908947.3	11074	.	C	T,Y	.	mask	SUB=NDM,RCD;EXC=highly_homoplasic;SRC_COUNTRY=.;SRC_LAB=.;GENE=gene-orf1ab;AA_POS=3603;AA_REF=F;AA_ALT=F,F
MN908947.3	11083	.	G	K,A,T	.	mask	SUB=NDM,RCD;EXC=highly_homoplasic;SRC_COUNTRY=.;SRC_LAB=.;GENE=gene-orf1ab;AA_POS=3606;AA_REF=L;AA_ALT=X,L,F
MN908947.3	11535	.	G	K,T	.	mask	SUB=NDM,RCD;EXC=ambiguous,highly_homoplasic,single_src;SRC_COUNTRY=Australia;SRC_LAB=VIDRL;GENE=gene-orf1ab;AA_POS=3757;AA_REF=G;AA_ALT=X,V
MN908947.3	13117	.	A	C,G,M	.	mask	SUB=LG;EXC=single_src,highly_homoplasic;SRC_COUNTRY=Denmark;SRC_LAB=Aalborg_University;GENE=gene-orf1ab;AA_POS=4284;AA_REF=L;AA_ALT=L,L,L
MN908947.3	13402	.	T	K,C,G	.	mask	SUB=NDM,RCD;EXC=homoplasic,narrow_src,amended;SRC_COUNTRY=Belgium,India,Denmark;SRC_LAB=KU_Leuven,NCDC,SSI;GENE=gene-orf1ab;AA_POS=4379;AA_REF=Y;AA_ALT=X,Y,*
MN908947.3	13408	.	T	K	.	mask	SUB=NDM,RCD;EXC=homoplasic,narrow_src,amended;SRC_COUNTRY=Belgium,India,South_Africa;SRC_LAB=KU_Leuven,NCDC,SSI;GENE=gene-orf1ab;AA_POS=4381;AA_REF=C;AA_ALT=X
MN908947.3	13476	.	C	T,Y	.	mask	SUB=NDM;EXC=highly_ambiguous,narrow_src;SRC_COUNTRY=Turkey;SRC_LAB=Ministry_of_Health;GENE=gene-orf1ab;AA_POS=4404;AA_REF=C;AA_ALT=V,X
MN908947.3	13571	.	G	K,T	.	mask	SUB=NDM,RCD;EXC=highly_ambiguous,homoplasic,single_src;SRC_COUNTRY=Australia;SRC_LAB=VIDRL;GENE=gene-orf1ab;AA_POS=4436;AA_REF=G;AA_ALT=X,F
MN908947.3	13599	.	T	C,Y	.	mask	SUB=LG;EXC=single_src,highly_homoplasic;SRC_COUNTRY=Russia;SRC_LAB=WHO_Russia;GENE=gene-orf1ab;AA_POS=4445;AA_REF=C;AA_ALT=A,X
MN908947.3	13687	.	G	T	.	mask	SUB=LG;EXC=single_src,highly_homoplasic,neighbour_linked;SRC_COUNTRY=USA;SRC_LAB=University_of_Washington;GENE=gene-orf1ab;AA_POS=4474;AA_REF=H;AA_ALT=I
MN908947.3	14222	.	T	G,B	.	mask	SUB=LG;EXC=single_src,highly_homoplasic,neighbour_linked;SRC_COUNTRY=USA;SRC_LAB=University_of_Washington;GENE=gene-orf1ab;AA_POS=4653;AA_REF=L;AA_ALT=E,X
MN908947.3	14223	.	A	C,G	.	mask	SUB=LG;EXC=single_src,highly_homoplasic,neighbour_linked;SRC_COUNTRY=USA;SRC_LAB=University_of_Washington;GENE=gene-orf1ab;AA_POS=4653;AA_REF=L;AA_ALT=S,*
MN908947.3	14225	.	C	A,T,M,B	.	mask	SUB=LG;EXC=single_src,highly_homoplasic,neighbour_linked;SRC_COUNTRY=USA;SRC_LAB=University_of_Washington;GENE=gene-orf1ab;AA_POS=4654;AA_REF=T;AA_ALT=K,*,X,X
MN908947.3	14277	.	G	K,T	.	mask	SUB=NDM,RCD;EXC=highly_ambiguous,homoplasic,single_src;SRC_COUNTRY=Australia;SRC_LAB=VIDRL;GENE=gene-orf1ab;AA_POS=4671;AA_REF=R;AA_ALT=X,V
MN908947.3	14851	.	T	C,G,A	.	mask	SUB=LG;EXC=single_src,highly_homoplasic;SRC_COUNTRY=Switzerland;SRC_LAB=ETH_Zurich;GENE=gene-orf1ab;AA_POS=4862;AA_REF=L;AA_ALT=Y,*,*
MN908947.3	14852	.	T	C,G,Y	.	mask	SUB=LG;EXC=single_src,highly_homoplasic;SRC_COUNTRY=Switzerland;SRC_LAB=ETH_Zurich;GENE=gene-orf1ab;AA_POS=4863;AA_REF=F;AA_ALT=L,V,L
MN908947.3	15435	.	A	R,G	.	mask	SUB=NDM,RCD;EXC=highly_ambiguous,homoplasic,single_src;SRC_COUNTRY=India;SRC_LAB=NCDC;GENE=gene-orf1ab;AA_POS=5057;AA_REF=E;AA_ALT=X,R
MN908947.3	15922	.	T	C,Y	.	mask	SUB=NDM,RCD;EXC=ambiguous,homoplasic,single_src;SRC_COUNTRY=USA;SRC_LAB=Chan_Zuckerberg_Biohub;GENE=gene-orf1ab;AA_POS=5219;AA_REF=V;AA_ALT=C,C
MN908947.3	16290	.	T	K	.	mask	SUB=RCD;EXC=highly_ambiguous,single_src;SRC_COUNTRY=UK;SRC_LAB=Sanger_COG_UK;GENE=gene-orf1ab;AA_POS=5342;AA_REF=A;AA_ALT=X
MN908947.3	16887	.	C	T,Y	.	mask	SUB=NDM,RCD;EXC=highly_homoplasic;SRC_COUNTRY=.;SRC_LAB=.;GENE=gene-orf1ab;AA_POS=5541;AA_REF=Y;AA_ALT=I,X
MN908947.3	17178	.	T	C,G	.	mask	SUB=LG;EXC=single_src,highly_homoplasic,neighbour_linked;SRC_COUNTRY=USA;SRC_LAB=University_of_Washington;GENE=gene-orf1ab;AA_POS=5638;AA_REF=V;AA_ALT=S,W
MN908947.3	17179	.	G	T,S	.	mask	SUB=LG;EXC=single_src,highly_homoplasic,neighbour_linked;SRC_COUNTRY=USA;SRC_LAB=University_of_Washington;GENE=gene-orf1ab;AA_POS=5638;AA_REF=V;AA_ALT=F,X
MN908947.3	17182	.	G	A	.	mask	SUB=LG;EXC=single_src,highly_homoplasic,neighbour_linked;SRC_COUNTRY=USA;SRC_LAB=University_of_Washington;GENE=gene-orf1ab;AA_POS=5639;AA_REF=D;AA_ALT=I
MN908947.3	17567	.	G	K,A	.	mask	SUB=LG;EXC=single_src,highly_homoplasic;SRC_COUNTRY=USA;SRC_LAB=WPHL;GENE=gene-orf1ab;AA_POS=5768;AA_REF=C;AA_ALT=X,I
MN908947.3	19286	.	G	R,C,T,A	.	mask	SUB=LG;EXC=single_src,highly_homoplasic;SRC_COUNTRY=South_Korea;SRC_LAB=KDCPA;GENE=gene-orf1ab;AA_POS=6341;AA_REF=G;AA_ALT=X,L,L,M
MN908947.3	19298	.	A	R,W,T,D	.	mask	SUB=RCD;EXC=highly_ambiguous,single_src;SRC_COUNTRY=Switzerland;SRC_LAB=ETH_Zurich;GENE=gene-orf1ab;AA_POS=6345;AA_REF=Y;AA_ALT=X,X,L,X
MN908947.3	19299	.	T	G,Y	.	mask	SUB=RCD;EXC=homoplasic,ambiguous,narrow_src;SRC_COUNTRY=China;SRC_LAB=Ditan;GENE=gene-orf1ab;AA_POS=6345;AA_REF=Y;AA_ALT=R,X
MN908947.3	19484	.	C	T,Y	.	mask	SUB=NDM;EXC=highly_ambiguous,amended;SRC_COUNTRY=UK;SRC_LAB=COG_UK;GENE=gene-orf1ab;AA_POS=6407;AA_REF=A;AA_ALT=L,L
MN908947.3	19548	.	A	W,G,R,T,D	.	mask	SUB=RCD;EXC=ambiguous,single_src;SRC_COUNTRY=Switzerland;SRC_LAB=ETH_Zurich;GENE=gene-orf1ab;AA_POS=6428;AA_REF=S;AA_ALT=X,R,X,L,X
MN908947.3	20056	.	G	K,A	.	mask	SUB=RCD;EXC=ambiguous,homoplasic,single_src;SRC_COUNTRY=UK;SRC_LAB=Public_Health_England;GENE=gene-orf1ab;AA_POS=6597;AA_REF=E;AA_ALT=X,K
MN908947.3	20123	.	T	C,Y	.	mask	SUB=RCD;EXC=ambiguous,homoplasic,single_src;SRC_COUNTRY=UK;SRC_LAB=Public_Health_England;GENE=gene-orf1ab;AA_POS=6620;AA_REF=I;AA_ALT=L,L
MN908947.3	20465	.	A	R,W,G	.	mask	SUB=RCD;EXC=highly_homoplasic,single_src;SRC_COUNTRY=USA;SRC_LAB=UNMHSC;GENE=gene-orf1ab;AA_POS=6734;AA_REF=D;AA_ALT=X,X,V
MN908947.3	21149	.	G	A	.	mask	SUB=LG;EXC=single_src,highly_homoplasic;SRC_COUNTRY=USA;SRC_LAB=University_of_Washington;GENE=gene-orf1ab;AA_POS=6962;AA_REF=G;AA_ALT=K
MN908947.3	21151	.	G	T,D	.	mask	SUB=LG;EXC=single_src,highly_homoplasic;SRC_COUNTRY=USA;SRC_LAB=University_of_Washington;GENE=gene-orf1ab;AA_POS=6962;AA_REF=G;AA_ALT=D,X
MN908947.3	21209	.	T	H,C	.	mask	SUB=LG;EXC=single_src,highly_homoplasic,neighbour_linked;SRC_COUNTRY=USA;SRC_LAB=University_of_Washington;GENE=gene-orf1ab;AA_POS=6982;AA_REF=M;AA_ALT=X,R
MN908947.3	21212	.	G	A	.	mask	SUB=LG;EXC=single_src,highly_homoplasic,neighbour_linked;SRC_COUNTRY=USA;SRC_LAB=University_of_Washington;GENE=gene-orf1ab;AA_POS=6983;AA_REF=G;AA_ALT=N
MN908947.3	21550	.	A	C,M	.	mask	SUB=NDM,RCD;EXC=ambiguous,homoplasic,narrow_src;SRC_COUNTRY=India;SRC_LAB=CSIR;GENE=gene-orf1ab;AA_POS=7095;AA_REF=N;AA_ALT=T,T
MN908947.3	21551	.	A	R,W,T	.	mask	SUB=NDM,RCD;EXC=ambiguous,homoplasic,narrow_src;SRC_COUNTRY=India;SRC_LAB=CSIR;GENE=gene-orf1ab;AA_POS=7096;AA_REF=N;AA_ALT=X,X,S
MN908947.3	21575	.	C	T,Y	.	mask	SUB=NDM,RCD;EXC=highly_homoplasic;SRC_COUNTRY=.;SRC_LAB=.;GENE=gene-S;AA_POS=5;AA_REF=L;AA_ALT=F,X
MN908947.3	21968	.	T	C,G	.	mask	SUB=LG;EXC=single_src,highly_homoplasic;SRC_COUNTRY=USA;SRC_LAB=LACPHL;GENE=gene-S;AA_POS=136;AA_REF=C;AA_ALT=R,G
MN908947.3	21987	.	G	K,C,T,A	.	mask	SUB=SN,CF;EXC=amplicon_drop_or_primer_artefact,back_to_ref;SRC_COUNTRY=.;SRC_LAB=.;GENE=gene-S;AA_POS=142;AA_REF=G;AA_ALT=X,A,V,D
MN908947.3	22335	.	G	K,A,T	.	mask	SUB=NDM;EXC=highly_ambiguous,amended;SRC_COUNTRY=UK;SRC_LAB=COG_UK;GENE=gene-S;AA_POS=258;AA_REF=W;AA_ALT=X,*,L
MN908947.3	22516	.	T	K,C,W,Y,D	.	mask	SUB=RCD;EXC=highly_ambiguous,single_src;SRC_COUNTRY=Switzerland;SRC_LAB=ETH_Zurich;GENE=gene-S;AA_POS=318;AA_REF=F;AA_ALT=X,F,X,F,X
MN908947.3	22521	.	T	K,Y	.	mask	SUB=NDM,RCD;EXC=highly_ambiguous;SRC_COUNTRY=Austria;SRC_LAB=CeMM;GENE=gene-S;AA_POS=320;AA_REF=V;AA_ALT=X,X
MN908947.3	22651	.	T	C,A	.	mask	SUB=LG;EXC=single_src,highly_homoplasic;SRC_COUNTRY=Switzerland;SRC_LAB=ETH_Zurich;GENE=gene-S;AA_POS=363;AA_REF=A;AA_ALT=A,A
MN908947.3	22661	.	G	A,T,S	.	mask	SUB=NDM,RCD;EXC=ambiguous,homoplasic,single_src;SRC_COUNTRY=UK;SRC_LAB=Public_Health_Scotland;GENE=gene-S;AA_POS=367;AA_REF=V;AA_ALT=I,F,X
MN908947.3	22802	.	C	M,A,T,Y	.	mask	SUB=NDM,RCD;EXC=homoplasic,single_src,amended,interspecific_contamination;SRC_COUNTRY=USA;SRC_LAB=TGEN;GENE=gene-S;AA_POS=414;AA_REF=Q;AA_ALT=X,K,*,X
MN908947.3	24389	.	A	W,C,M	.	mask	SUB=MP,NDM,RCD;EXC=highly_homoplasic,highly_ambiguous,narrow_src,nanopore_adapter;SRC_COUNTRY=Belgium,India,South_Africa,China;SRC_LAB=KU_Leuven,NCDC,NHLS,Ditan;GENE=gene-S;AA_POS=943;AA_REF=S;AA_ALT=X,R,X
MN908947.3	24390	.	G	K,C,T,S	.	mask	SUB=MP,NDM,RCD;EXC=highly_homoplasic,highly_ambiguous,narrow_src,nanopore_adapter;SRC_COUNTRY=Belgium,India,South_Africa,China;SRC_LAB=KU_Leuven,NCDC,NHLS,Ditan;GENE=gene-S;AA_POS=943;AA_REF=S;AA_ALT=X,T,I,X
MN908947.3	24410	.	G	C,A	.	mask	SUB=TS;EXC=amplicon_drop_or_primer_artefact,back_to_ref;SRC_COUNTRY=.;SRC_LAB=.;GENE=gene-S;AA_POS=950;AA_REF=D;AA_ALT=H,N
MN908947.3	24622	.	T	Y	.	mask	SUB=RCD;EXC=highly_ambiguous,single_src;SRC_COUNTRY=India;SRC_LAB=NCDC;GENE=gene-S;AA_POS=1020;AA_REF=A;AA_ALT=A
MN908947.3	24933	.	G	K,T	.	mask	SUB=NDM,RCD;EXC=highly_ambiguous,highly_homoplasic,narrow_src;SRC_COUNTRY=Australia;SRC_LAB=VIDRL;GENE=gene-S;AA_POS=1124;AA_REF=G;AA_ALT=X,V
MN908947.3	25202	.	T	K	.	mask	SUB=NDM,RCD;EXC=highly_ambiguous;SRC_COUNTRY=UK;SRC_LAB=Sanger_COG_UK;GENE=gene-S;AA_POS=1214;AA_REF=W;AA_ALT=X
MN908947.3	25381	.	A	R,C,M	.	mask	SUB=RCD;EXC=homoplasic,single_src;SRC_COUNTRY=India;SRC_LAB=ICMR;GENE=gene-S;AA_POS=1273;AA_REF=T;AA_ALT=T,T,T
MN908947.3	25382	.	T	C	.	mask	SUB=LG;EXC=single_src,highly_homoplasic;SRC_COUNTRY=China;SRC_LAB=Sichuan_University;GENE=gene-S;AA_POS=1274;AA_REF=T;AA_ALT=Q
MN908947.3	26549	.	C	T,Y	.	mask	SUB=NDM,RCD;EXC=homoplasic,single_src;SRC_COUNTRY=Turkey;SRC_LAB=Ministry_of_Health;GENE=gene-M;AA_POS=9;AA_REF=T;AA_ALT=T,T
MN908947.3	27658	.	A	W,G,T,D	.	mask	SUB=LG;EXC=single_src,highly_homoplasic,neighbour_linked;SRC_COUNTRY=USA;SRC_LAB=University_of_Washington;GENE=gene-ORF7a;AA_POS=89;AA_REF=R;AA_ALT=X,G,*,X
MN908947.3	27660	.	A	C,G,T,V	.	mask	SUB=LG;EXC=single_src,highly_homoplasic,neighbour_linked;SRC_COUNTRY=USA;SRC_LAB=University_of_Washington;GENE=gene-ORF7a;AA_POS=89;AA_REF=R;AA_ALT=S,R,S,X
MN908947.3	27760	.	T	K,A,Y	.	mask	SUB=RCD;EXC=homoplasic,neighbour_linked;SRC_COUNTRY=.;SRC_LAB=.;GENE=.;AA_POS=.;AA_REF=.;AA_ALT=.
MN908947.3	27761	.	T	C	.	mask	SUB=RCD;EXC=homoplasic,neighbour_linked;SRC_COUNTRY=.;SRC_LAB=.;GENE=.;AA_POS=.;AA_REF=.;AA_ALT=.
MN908947.3	27784	.	A	W,G,T	.	mask	SUB=RCD;EXC=ambiguous,single_src;SRC_COUNTRY=Switzerland;SRC_LAB=ETH_Zurich;GENE=.;AA_POS=.;AA_REF=.;AA_ALT=.
MN908947.3	28184	.	T	H,C	.	mask	SUB=LG;EXC=single_src,highly_homoplasic;SRC_COUNTRY=USA;SRC_LAB=University_of_Washington;GENE=gene-ORF8;AA_POS=97;AA_REF=S;AA_ALT=X,S
MN908947.3	28253	.	C	G,S,Y,A,T	.	mask	SUB=NDM,RCD;EXC=highly_homoplasic;SRC_COUNTRY=.;SRC_LAB=.;GENE=gene-ORF8;AA_POS=120;AA_REF=F;AA_ALT=L,X,F,L,F
MN908947.3	28985	.	G	K,R,A,T,D	.	mask	SUB=NDM,RCD;EXC=highly_ambiguous,homoplasic,single_src;SRC_COUNTRY=Switzerland;SRC_LAB=ETH_Zurich;GENE=gene-N;AA_POS=238;AA_REF=G;AA_ALT=X,X,S,C,X
MN908947.3	29037	.	C	M,T,Y	.	mask	SUB=RCD;EXC=homoplasic,ambiguous,single_src;SRC_COUNTRY=Australia;SRC_LAB=VIDRL;GENE=gene-N;AA_POS=255;AA_REF=S;AA_ALT=X,F,X
MN908947.3	29039	.	A	W,T	.	mask	SUB=RCD;EXC=homoplasic,ambiguous,single_src;SRC_COUNTRY=Australia,India;SRC_LAB=VIDRL,ICMR;GENE=gene-N;AA_POS=256;AA_REF=K;AA_ALT=X,*
MN908947.3	29058	.	G	K,A,T	.	mask	SUB=LG;EXC=single_src,highly_homoplasic;SRC_COUNTRY=USA;SRC_LAB=WPHL;GENE=gene-N;AA_POS=262;AA_REF=R;AA_ALT=X,H,L
MN908947.3	29425	.	G	A,T,S	.	mask	SUB=NDM,RCD;EXC=ambiguous,homoplasic,single_src;SRC_COUNTRY=Singapore;SRC_LAB=NPHL;GENE=gene-N;AA_POS=384;AA_REF=Q;AA_ALT=Q,H,X
MN908947.3	29553	.	G	A,T	.	mask	SUB=NDM,RCD;EXC=highly_homoplasic,single_src;SRC_COUNTRY=USA,USA;SRC_LAB=University_of_Washington,Seattle_Flu_Study;GENE=.;AA_POS=.;AA_REF=.;AA_ALT=.
MN908947.3	29594	.	A	C,T	.	mask	SUB=LG;EXC=single_src,highly_homoplasic;SRC_COUNTRY=USA;SRC_LAB=University_of_Washington;GENE=gene-ORF10;AA_POS=13;AA_REF=I;AA_ALT=L,L
MN908947.3	29783	.	G	K,C,T,A	.	mask	SUB=LG;EXC=highly_homoplasic;SRC_COUNTRY=USA;SRC_LAB=.;GENE=.;AA_POS=.;AA_REF=.;AA_ALT=.
MN908947.3	29804	.	T	.	.	mask	SUB=NDM;EXC=seq_end
MN908947.3	29805	.	A	.	.	mask	SUB=NDM;EXC=seq_end
MN908947.3	29806	.	A	.	.	mask	SUB=NDM;EXC=seq_end
MN908947.3	29807	.	T	.	.	mask	SUB=NDM;EXC=seq_end
MN908947.3	29808	.	G	.	.	mask	SUB=NDM;EXC=seq_end
MN908947.3	29809	.	T	.	.	mask	SUB=NDM;EXC=seq_end
MN908947.3	29810	.	G	.	.	mask	SUB=NDM;EXC=seq_end
MN908947.3	29811	.	T	.	.	mask	SUB=NDM;EXC=seq_end
MN908947.3	29812	.	A	.	.	mask	SUB=NDM;EXC=seq_end
MN908947.3	29813	.	A	.	.	mask	SUB=NDM;EXC=seq_end
MN908947.3	29814	.	A	.	.	mask	SUB=NDM;EXC=seq_end
MN908947.3	29815	.	A	.	.	mask	SUB=NDM;EXC=seq_end
MN908947.3	29816	.	T	.	.	mask	SUB=NDM;EXC=seq_end
MN908947.3	29817	.	T	.	.	mask	SUB=NDM;EXC=seq_end
MN908947.3	29818	.	A	.	.	mask	SUB=NDM;EXC=seq_end
MN908947.3	29819	.	A	.	.	mask	SUB=NDM;EXC=seq_end
MN908947.3	29820	.	T	.	.	mask	SUB=NDM;EXC=seq_end
MN908947.3	29821	.	T	.	.	mask	SUB=NDM;EXC=seq_end
MN908947.3	29822	.	T	.	.	mask	SUB=NDM;EXC=seq_end
MN908947.3	29823	.	T	.	.	mask	SUB=NDM;EXC=seq_end
MN908947.3	29824	.	A	.	.	mask	SUB=NDM;EXC=seq_end
MN908947.3	29825	.	G	.	.	mask	SUB=NDM;EXC=seq_end
MN908947.3	29826	.	T	.	.	mask	SUB=NDM;EXC=seq_end
MN908947.3	29827	.	A	G,T	.	mask	SUB=NDM,RCD;EXC=seq_end,highly_homoplasic,single_src;SRC_COUNTRY=India;SRC_LAB=NIV;GENE=.;AA_POS=.;AA_REF=.;AA_ALT=.
MN908947.3	29828	.	G	.	.	mask	SUB=NDM;EXC=seq_end
MN908947.3	29829	.	T	.	.	mask	SUB=NDM;EXC=seq_end
MN908947.3	29830	.	G	C,T,A	.	mask	SUB=NDM,RCD;EXC=seq_end,highly_homoplasic,single_src;SRC_COUNTRY=India;SRC_LAB=NIV;GENE=.;AA_POS=.;AA_REF=.;AA_ALT=.
MN908947.3	29831	.	C	.	.	mask	SUB=NDM;EXC=seq_end
MN908947.3	29832	.	T	.	.	mask	SUB=NDM;EXC=seq_end
MN908947.3	29833	.	A	.	.	mask	SUB=NDM;EXC=seq_end
MN908947.3	29834	.	T	.	.	mask	SUB=NDM;EXC=seq_end
MN908947.3	29835	.	C	.	.	mask	SUB=NDM;EXC=seq_end
MN908947.3	29836	.	C	.	.	mask	SUB=NDM;EXC=seq_end
MN908947.3	29837	.	C	.	.	mask	SUB=NDM;EXC=seq_end
MN908947.3	29838	.	C	.	.	mask	SUB=NDM;EXC=seq_end
MN908947.3	29839	.	A	.	.	mask	SUB=NDM;EXC=seq_end
MN908947.3	29840	.	T	.	.	mask	SUB=NDM;EXC=seq_end
MN908947.3	29841	.	G	.	.	mask	SUB=NDM;EXC=seq_end
MN908947.3	29842	.	T	.	.	mask	SUB=NDM;EXC=seq_end
MN908947.3	29843	.	G	.	.	mask	SUB=NDM;EXC=seq_end
MN908947.3	29844	.	A	.	.	mask	SUB=NDM;EXC=seq_end
MN908947.3	29845	.	T	.	.	mask	SUB=NDM;EXC=seq_end
MN908947.3	29846	.	T	.	.	mask	SUB=NDM;EXC=seq_end
MN908947.3	29847	.	T	.	.	mask	SUB=NDM;EXC=seq_end
MN908947.3	29848	.	T	.	.	mask	SUB=NDM;EXC=seq_end
MN908947.3	29849	.	A	.	.	mask	SUB=NDM;EXC=seq_end
MN908947.3	29850	.	A	.	.	mask	SUB=NDM;EXC=seq_end
MN908947.3	29851	.	T	.	.	mask	SUB=NDM;EXC=seq_end
MN908947.3	29852	.	A	.	.	mask	SUB=NDM;EXC=seq_end
MN908947.3	29853	.	G	.	.	mask	SUB=NDM;EXC=seq_end
MN908947.3	29854	.	C	.	.	mask	SUB=NDM;EXC=seq_end
MN908947.3	29855	.	T	.	.	mask	SUB=NDM;EXC=seq_end
MN908947.3	29856	.	T	.	.	mask	SUB=NDM;EXC=seq_end
MN908947.3	29857	.	C	.	.	mask	SUB=NDM;EXC=seq_end
MN908947.3	29858	.	T	.	.	mask	SUB=NDM;EXC=seq_end
MN908947.3	29859	.	T	.	.	mask	SUB=NDM;EXC=seq_end
MN908947.3	29860	.	A	.	.	mask	SUB=NDM;EXC=seq_end
MN908947.3	29861	.	G	.	.	mask	SUB=NDM;EXC=seq_end
MN908947.3	29862	.	G	.	.	mask	SUB=NDM;EXC=seq_end
MN908947.3	29863	.	A	.	.	mask	SUB=NDM;EXC=seq_end
MN908947.3	29864	.	G	.	.	mask	SUB=NDM;EXC=seq_end
MN908947.3	29865	.	A	.	.	mask	SUB=NDM;EXC=seq_end
MN908947.3	29866	.	A	.	.	mask	SUB=NDM;EXC=seq_end
MN908947.3	29867	.	T	.	.	mask	SUB=NDM;EXC=seq_end
MN908947.3	29868	.	G	.	.	mask	SUB=NDM;EXC=seq_end
MN908947.3	29869	.	A	.	.	mask	SUB=NDM;EXC=seq_end
MN908947.3	29870	.	C	.	.	mask	SUB=NDM;EXC=seq_end
MN908947.3	29871	.	A	.	.	mask	SUB=NDM;EXC=seq_end
MN908947.3	29872	.	A	.	.	mask	SUB=NDM;EXC=seq_end
MN908947.3	29873	.	A	.	.	mask	SUB=NDM;EXC=seq_end
MN908947.3	29874	.	A	.	.	mask	SUB=NDM;EXC=seq_end
MN908947.3	29875	.	A	.	.	mask	SUB=NDM;EXC=seq_end
MN908947.3	29876	.	A	.	.	mask	SUB=NDM;EXC=seq_end
MN908947.3	29877	.	A	.	.	mask	SUB=NDM;EXC=seq_end
MN908947.3	29878	.	A	.	.	mask	SUB=NDM;EXC=seq_end
MN908947.3	29879	.	A	.	.	mask	SUB=NDM;EXC=seq_end
MN908947.3	29880	.	A	.	.	mask	SUB=NDM;EXC=seq_end
MN908947.3	29881	.	A	.	.	mask	SUB=NDM;EXC=seq_end
MN908947.3	29882	.	A	.	.	mask	SUB=NDM;EXC=seq_end
MN908947.3	29883	.	A	.	.	mask	SUB=NDM;EXC=seq_end
MN908947.3	29884	.	A	.	.	mask	SUB=NDM;EXC=seq_end
MN908947.3	29885	.	A	.	.	mask	SUB=NDM;EXC=seq_end
MN908947.3	29886	.	A	.	.	mask	SUB=NDM;EXC=seq_end
MN908947.3	29887	.	A	.	.	mask	SUB=NDM;EXC=seq_end
MN908947.3	29888	.	A	.	.	mask	SUB=NDM;EXC=seq_end
MN908947.3	29889	.	A	.	.	mask	SUB=NDM;EXC=seq_end
MN908947.3	29890	.	A	.	.	mask	SUB=NDM;EXC=seq_end
MN908947.3	29891	.	A	.	.	mask	SUB=NDM;EXC=seq_end
MN908947.3	29892	.	A	.	.	mask	SUB=NDM;EXC=seq_end
MN908947.3	29893	.	A	.	.	mask	SUB=NDM;EXC=seq_end
MN908947.3	29894	.	A	.	.	mask	SUB=NDM;EXC=seq_end
MN908947.3	29895	.	A	.	.	mask	SUB=NDM;EXC=seq_end
MN908947.3	29896	.	A	.	.	mask	SUB=NDM;EXC=seq_end
MN908947.3	29897	.	A	.	.	mask	SUB=NDM;EXC=seq_end
MN908947.3	29898	.	A	.	.	mask	SUB=NDM;EXC=seq_end
MN908947.3	29899	.	A	.	.	mask	SUB=NDM;EXC=seq_end
MN908947.3	29900	.	A	.	.	mask	SUB=NDM;EXC=seq_end
MN908947.3	29901	.	A	.	.	mask	SUB=NDM;EXC=seq_end
MN908947.3	29902	.	A	.	.	mask	SUB=NDM;EXC=seq_end
MN908947.3	29903	.	A	.	.	mask	SUB=NDM;EXC=seq_end
